# Supplementary material for: A Parallel Tracking of Salivary and Gut Microbiota Profiles Can Reveal Maturation and Interplay of Early Life Microbial Communities in Healthy Infants
Source: Microorganisms. 2022 Feb 18;10(2):468. doi: 10.3390/microorganisms10020468 (PMC8880349; doi:10.3390/microorganisms10020468)
Supplement: Supplementary file 1 [file microorganisms-10-00468-s001.zip]

Archive with 1 entries (1 files):
- microorganisms-1573986-supplementary-revised.pdf
